# Supplementary material for: Intrusion of Fukushima-derived radiocaesium into subsurface water due to formation of mode waters in the North Pacific
Source: Sci Rep. 2016 Feb 26;6:22010. doi: 10.1038/srep22010 (PMC4768088; doi:10.1038/srep22010)
Supplement: Supplementary Table S1 [file srep22010-s2.xls]

## Sheet: Title page
Supplementary information
Intrusion of Fukushima-derived radiocaesium into subsurface water due to formation of mode waters in the North Pacific
Hideki Kaeriyama1,*, Yugo Shimizu1, Takeshi Setou1, Yuichiro Kumamoto2, Makoto Okazaki1, Daisuke Ambe1 & Tsuneo Ono1
1Research Center for Fisheries Oceanography and Marine Ecosystem, National Research Institute of Fisheries Sciences, Fisheries Research Agency, 2-12-4 Fukuura, Kanazawa, Yokohama, Kanagawa 236-8648, Japan;
2Research and Development Center for Global Change, Japan Agency for Marine-Earth Science and Technology, 2-15 Natushima-cho, Yokosuka, Kanagawa 237-0061, Japan;
*Correspondence and requests for materials should be addressed to H.K. (email: kaeriyama@affrc.go.jp).

## Sheet: Table S1
Table S1. Sampling station code, location (latitude, longitude), sampling date, sampling depth, radioactivity of 134Cs and 137Cs with 1SD from counting statistics, potential temperature, salinity, potential density, potential vorticity, and AOU. The radioactivity was corrected for decay from the sampling date.
Station code	Latitude		Longitude		Date	Depth	Radio activity (Bq m-3)						Potential temperature	Salinity	Potential density anomaly	Potential vorticity	AOU
	deg.	min.	deg.	min.		(m)	137Cs			134Cs			(˚C)		(σθ, kg m-3)	(x 10-11 m-1 s-1)	(%)
StE01	33	30	155	0.1	2012-10-25	5	2.37247	±	0.422237		<	1.71985	-	-	-	-	-
						10	1.54613	±	0.459514		<	1.6421	24.9906	34.2513	22.7784	5.37493	4.01129
						50	1.36942	±	0.427945		<	1.48388	24.9854	34.2512	22.7799	5.37403	4.09114
						100	2.10885	±	0.408989		<	1.45165	22.2499	34.6307	23.8671	77.881	10.2996
						150	2.87977	±	0.4362		<	1.64034	19.6558	34.769	24.6756	12.7011	19.1043
						200	3.28842	±	0.432406		<	1.54047	18.0981	34.7044	25.0215	16.3425	20.2756
						250	4.03705	±	0.445578	2.09929	±	0.521522	16.876	34.6361	25.2643	16.791	27.0391
						300	2.72244	±	0.401036		<	1.59321	14.8559	34.5502	25.6566	15.0345	31.8899
						400	3.12853	±	0.473479		<	1.38185	11.2033	34.3373	26.2226	11.1508	39.9639
						500	3.66783	±	0.471879		<	1.68432	8.3736	34.1018	26.5123	6.67031	39.328
StE02	34	0	155	0.1	2012-10-25	5	2.66953	±	0.457783		<	1.59589	-	-	-	-	-
						10	2.29917	±	0.443113		<	1.59876	23.1781	34.1793	23.2645	14.3991	4.9993
						50	2.69841	±	0.459148		<	1.55132	23.1565	34.1752	23.2677	5.4807	3.40305
						100	2.587	±	0.426908		<	1.42798	21.1493	34.6568	24.1958	37.3206	14.7759
						150	3.07967	±	0.484861		<	1.7479	17.7208	34.6801	25.0992	17.4068	24.3955
						200	4.48095	±	0.462996	2.97876	±	0.540682	13.1035	34.3174	25.8477	19.237	27.9063
						250	5.37646	±	0.51002	3.03133	±	0.548775	10.2964	34.166	26.2547	15.38	29.5739
						300	4.06024	±	0.465859	3.26317	±	0.597276	9.1772	34.1609	26.4374	9.07056	37.3383
						400	1.6765	±	0.485866		<	1.41197	6.7377	33.9951	26.6677	9.29484	42.9231
						500	1.43028	±	0.372293		<	1.46025	5.3694	34.0327	26.8703	7.98373	62.1639
StE03	34	30	155	0.1	2012-10-25	5	3.50794	±	0.512138		<	1.53498	-	-	-	-	-
						10	5.05663	±	0.786704		<	2.89512	22.0664	33.7958	23.2897	25.2177	11.9787
						50	4.02964	±	0.519445		<	1.74813	17.5378	34.2263	24.7965	193.431	2.98994
						100	4.85554	±	0.505479	2.62989	±	0.533457	13.0021	34.4112	25.9405	14.8138	30.9017
						150	4.01125	±	0.443954		<	1.54427	11.2586	34.3354	26.2155	9.35155	38.3422
						200	4.73761	±	0.52103		<	1.88418	9.7114	34.225	26.3999	11.2173	40.7248
						250	6.5317	±	0.530902	3.22864	±	0.581407	7.4892	33.9528	26.5306	12.8486	30.5574
						300	5.13106	±	0.516326	3.03043	±	0.61672	6.433	33.9157	26.6455	8.95203	37.4962
						400		<	1.2956		<	1.69822	5.0535	33.9611	26.8505	8.79056	59.8695
						500	1.43542	±	0.435983		<	1.54686	4.8451	34.1087	26.991	7.2305	72.0448
StE04	35	0	155	0	2012-10-26	5	4.89206	±	0.52513		<	1.80203	-	-	-	-	-
						10	3.80542	±	0.5613		<	2.04617	21.9425	34.0282	23.5003	18.8047	9.18622
						50	3.97357	±	0.461104		<	1.6079	18.9479	34.1927	24.4219	186.59	-
						100	4.10604	±	0.493362	3.77038	±	0.597743	11.8417	34.2969	26.0774	21.7099	32.4148
						150	5.64103	±	0.543804	2.3966	±	0.607662	9.2916	34.1402	26.4027	10.4939	28.9815
						200	6.24845	±	0.568243	3.69336	±	0.590937	7.2378	33.9153	26.5365	10.0957	30.1132
						250	5.23863	±	0.497395	2.74387	±	0.534193	6.1859	33.8994	26.6646	8.51527	38.7575
						300	3.25114	±	0.478304		<	1.76594	6.8255	34.1415	26.771	7.48787	57.3164
						400	1.4653	±	0.384259		<	1.53531	4.8969	34.024	26.9181	7.08948	66.4776
						500	1.56041	±	0.452631		<	1.71834	4.3492	34.117	27.052	7.87261	77.1866
StE05	35	30	154	59.9	2012-10-26	5	3.90492	±	0.520289	2.58884	±	0.591927	-	-	-	-	-
						10	5.25929	±	0.779788		<	2.57792	21.9065	33.9652	23.4626	8.49709	6.25475
						50	4.25978	±	0.486362		<	1.56762	16.3298	34.3048	25.1417	82.2576	2.90518
						100	5.21541	±	0.531381	2.94069	±	0.618512	11.9007	34.2915	26.062	13.4276	31.7745
						150	3.49773	±	0.460171		<	1.59635	10.4044	34.3061	26.345	11.4238	43.6823
						200	2.24017	±	0.480977		<	1.73769	8.9485	34.2386	26.5346	10.9399	50.1513
						250	2.51769	±	0.484766		<	1.8111	6.6059	33.9794	26.6729	9.25961	43.9001
						300	2.37973	±	0.456737		<	1.5562	5.346	33.8754	26.7487	9.177	46.8002
						400	1.39027	±	0.386066		<	1.46916	5.0692	34.0366	26.9084	7.49667	65.2776
						500		<	1.22882		<	1.7173	4.6547	34.1437	27.04	7.0938	75.4199
StE06	36	0	154	59.6	2012-10-26	5	1.83706	±	0.416259		<	1.50964	-	-	-	-	-
						10	1.34346	±	0.376382		<	1.63978	23.5383	34.2148	23.1869	-	5.30367
						50	2.2669	±	0.511186		<	1.58407	23.5369	34.2154	23.1878	6.12654	3.92257
						100	3.19279	±	0.461431		<	1.69133	18.8327	34.7137	24.8486	31.5892	22.1212
						150	4.66806	±	0.551783		<	1.70648	14.3568	34.4434	25.6858	20.3901	28.5236
						200	3.66448	±	0.473701		<	1.72692	11.8005	34.3716	26.1431	13.5843	38.6269
						250	7.81619	±	0.608554	4.52387	±	0.679281	9.6783	34.1735	26.3653	8.56728	32.301
						300	6.74479	±	0.573928	3.10214	±	0.637047	7.6849	33.9765	26.521	10.5838	31.3473
						400	2.41991	±	0.448784		<	1.67073	5.4537	33.8585	26.7227	9.93089	43.7683
						500		<	1.24797		<	1.58439	5.2189	34.0399	26.8937	7.98827	64.1467
StE07	36	30.1	154	59.9	2012-10-26	5	4.17634	±	0.500489		<	1.83228	-	-	-	-	-
						10	3.3893	±	0.467413		<	1.66843	23.9454	34.4937	23.2783	5.74869	3.66782
						50	3.59253	±	0.446848		<	1.85037	23.9316	34.4933	23.2821	6.07616	3.69333
						100	2.67639	±	0.512881		<	1.53131	18.9539	34.6766	24.7895	26.3948	20.3431
						150	7.16684	±	0.538876	2.98513	±	0.598325	17.2268	34.695	25.2299	10.4037	17.5109
						200	10.3038	±	0.67443	4.23623	±	0.614601	16.3476	34.6484	25.4012	10.5636	21.0244
						250	6.08534	±	0.519076	2.87918	±	0.592133	14.9047	34.5437	25.645	11.7045	25.0033
						300	7.41959	±	0.597321	3.74586	±	0.649374	13.0165	34.429	25.9515	11.9439	27.3299
						400	13.6144	±	0.711182	8.02514	±	0.749556	9.6457	34.1471	26.35	9.23645	26.8273
						500	4.0241	±	0.483114		<	1.68312	6.9278	33.9921	26.6396	7.6777	43.728
StE08	37	0	154	59.9	2012-10-27	5	3.56222	±	0.446622		<	1.52502	-	-	-	-	-
						10	3.51916	±	0.468501		<	1.76246	23.4367	34.5202	23.4474	8.64006	5.48732
						50	3.06662	±	0.440087		<	1.57907	23.4482	34.5196	23.4436	16.9445	3.66863
						100	8.4677	±	0.585315	2.89096	±	0.615494	18.4153	34.7152	24.9547	27.6136	8.49668
						150	9.50258	±	0.633505	5.53358	±	0.673539	17.2251	34.7193	25.2489	8.12229	13.2032
						200	13.4284	±	0.686483	5.23036	±	0.634293	16.8038	34.6919	25.328	8.61709	13.5215
						250	7.10768	±	0.534686	4.32298	±	0.552309	16.2134	34.6465	25.4307	7.86888	18.4782
						300	3.44629	±	0.50303		<	1.82039	15.2256	34.5741	25.5979	10.8466	24.5194
						400	5.50205	±	0.498724	3.2034	±	0.541047	12.4061	34.3943	26.0449	12.1607	31.1287
						500	9.17531	±	0.617404	5.42827	±	0.655639	9.4802	34.1715	26.3964	12.1509	36.3157
StE09	37	29.8	155	0.2	2012-10-27	5	2.48739	±	0.461182		<	1.72343	-	-	-	-	-
						10	3.04457	±	0.452397		<	1.5404	23.3988	34.1823	23.2029	-	5.77483
						50	2.22024	±	0.429759		<	1.62092	23.4196	34.1833	23.1976	6.80733	4.17217
						100	3.56982	±	0.481485		<	1.79052	19.5485	34.7315	24.6787	20.0523	16.6739
						150	11.1898	±	0.631986	6.94997	±	0.672871	17.1811	34.6916	25.2383	12.5758	16.0781
						200	8.55768	±	0.621674	6.37135	±	0.686355	16.3644	34.651	25.3993	10.6434	17.7369
						250	6.60612	±	0.58672	2.69025	±	0.621866	15.1719	34.5619	25.6004	12.7333	22.8279
						300	7.47067	±	0.599187	3.21567	±	0.578039	13.7318	34.4821	25.8469	12.3088	22.7957
						400	11.4175	±	0.597501	4.50595	±	0.605487	10.671	34.2444	26.2502	8.70096	29.375
						500	6.67649	±	0.572424	4.13414	±	0.659301	7.4497	34.0072	26.5789	9.53005	38.7903
StE10	38	0	155	0.3	2012-10-27	5	1.64763	±	0.418817		<	1.49246	-	-	-	-	-
						10	3.51855	±	0.4834		<	1.74797	23.105	34.2241	23.3195	-	6.56601
						50	2.73429	±	0.465684		<	1.70465	23.1056	34.2252	23.3202	5.86387	4.87504
						100		-			-		18.7992	34.5352	24.7209	46.0723	25.2158
						150	3.56763	±	0.502032		<	1.60719	15.6007	34.5722	25.5129	17.631	31.0043
						200	4.85786	±	0.478296		<	1.58184	12.8804	34.3905	25.9488	14.9091	32.177
						250	6.77663	±	0.553281	2.76202	±	0.622808	10.9886	34.3027	26.239	11.2608	37.183
						300	7.97937	±	0.552253	4.62238	±	0.589103	8.8931	34.094	26.4304	11.1714	30.3546
						400	2.41733	±	0.469499		<	1.75198	6.353	33.9452	26.6791	9.13384	44.0799
						500	2.77239	±	0.469916		<	1.75169	4.7886	33.9081	26.8386	9.04368	57.2472
StE11	38	30	155	0	2012-10-28	5	4.55009	±	0.477386	2.06199	±	0.539191	-	-	-	-	-
						10	5.04496	±	0.511931	2.20903	±	0.551626	17.2334	33.8016	24.5445	12.9626	6.78331
						50	4.63718	±	0.498576		<	1.80063	17.2374	33.8011	24.5431	6.26535	1.91308
						100	7.45534	±	0.701992	4.72055	±	0.765528	8.87	34.0001	26.3606	13.2766	20.6272
						150	8.52051	±	0.597192	5.723	±	0.657877	6.8541	33.8021	26.5002	9.41867	19.2424
						200	14.7936	±	0.8531	8.58137	±	0.921999	5.6122	33.6969	26.576	7.61824	20.2852
						250	6.04579	±	0.521745	3.14522	±	0.565117	6.0789	33.8696	26.6546	8.64286	36.0541
						300	2.31391	±	0.422925		<	1.5449	4.0887	33.6839	26.7357	10.351	41.8036
						400		<	1.28388		<	1.70472	4.6429	33.9225	26.866	6.32678	60.69
						500		<	1.20124		<	1.57941	4.4991	34.0663	26.9957	7.77577	73.5267
StE12	39	0	154	59.9	2012-10-28	5	4.20275	±	0.512583		<	1.88387	-	-	-	-	-
						10	4.36321	±	0.518749		<	1.86723	19.044	34.1289	24.3489	2.60382	4.54207
						50	8.01215	±	0.881992		<	2.97739	19.0128	34.1293	24.3571	124.493	2.87029
						100	3.83928	±	0.458168	2.47292	±	0.53665	12.0615	34.2404	25.9919	21.9159	27.9646
						150	6.0195	±	0.543145	3.96917	±	0.635877	10.1937	34.2084	26.3054	11.4283	28.5869
						200	13.8533	±	0.660646	6.96533	±	0.650097	8.6156	34.0559	26.444	9.43357	22.8841
						250	14.7641	±	0.724218	7.888	±	0.772811	6.8225	33.8694	26.5574	9.25733	19.0608
						300	9.17205	±	0.615394	4.72289	±	0.683507	6.4263	33.8728	26.6126	8.47632	27.8029
						400	1.39186	±	0.437901		<	1.6415	5.3191	33.9435	26.8057	7.86577	56.6664
						500	1.64803	±	0.379992		<	1.5291	4.4481	34.0379	26.9787	7.68814	72.7401
StE13	39	30	154	59.9	2012-10-29	5	4.20641	±	0.487443		<	1.8623	-	-	-	-	-
						10	4.77326	±	0.468952		<	1.65432	18.7706	34.0998	24.3959	3.24574	4.95376
						50	4.42563	±	0.44152		<	1.78456	18.5963	34.1089	24.4466	11.9279	3.35394
						100	6.1458	±	0.550605	2.664	±	0.530695	13.0787	34.3608	25.8862	22.4159	27.2625
						150	9.37583	±	0.856919	4.88592	±	1.01582	10.7222	34.2408	26.2384	12.952	29.1121
						200	15.4749	±	0.749564	7.07767	±	0.647038	8.7245	34.0677	26.4363	9.09757	22.9824
						250	15.4205	±	0.669909	7.84929	±	0.670946	7.551	33.9539	26.5226	8.57003	25.7684
						300	4.18986	±	0.465306	3.20069	±	0.611433	6.4935	33.8926	26.6194	9.61632	34.8909
						400	1.96709	±	0.453378		<	1.42261	5.4371	33.963	26.8072	9.17341	56.9465
						500		<	1.11552		<	1.60172	4.7542	34.0597	26.9624	8.99321	71.0537
StE14	40	0.2	155	0	2012-10-29	5	3.49727	±	0.534508		<	1.65787	-	-	-	-	-
						10	4.95607	±	0.475443		<	1.69132	17.6902	32.2247	23.2297	36.882	11.7711
						50	5.06748	±	0.520529		<	1.89812	18.5072	34.1488	24.4993	7.79904	4.39612
						100	6.45636	±	0.547041	2.48212	±	0.665365	12.6542	34.3544	25.9656	17.9614	30.6477
						150	13.0221	±	0.67132	5.93024	±	0.6828	10.4305	34.2256	26.2778	12.6459	27.0973
						200	11.38	±	0.623924	5.83252	±	0.662728	8.9327	34.0983	26.4275	9.54721	26.8977
						250	8.34742	±	0.590297	5.55319	±	0.703584	7.3832	33.9398	26.5354	9.72074	26.2006
						300	2.87937	±	0.452323		<	1.72124	6.6713	33.9515	26.6423	10.6893	39.5935
						400	1.25102	±	0.371102		<	1.74148	5.3493	33.9663	26.8202	9.3583	58.5217
						500		<	1.26321		<	1.55607	4.7835	34.0587	26.9584	8.11755	70.6776
StE15	40	29.9	155	0.1	2012-10-29	5	4.32558	±	0.471216		<	1.74536	-	-	-	-	-
						10	6.02602	±	0.373238	2.89081	±	0.593493	16.9495	34.0313	24.7875	20.3266	9.72948
						50	5.29841	±	0.486994		<	0.589861	16.9122	33.993	24.767	13.7861	4.08523
						100	10.8871	±	0.633772	6.08624	±	0.716104	11.4761	34.3082	26.1544	18.4123	31.2702
						150	11.8561	±	0.831169	4.57338	±	0.992169	9.3735	34.1344	26.3849	12.5076	27.906
						200	12.9656	±	0.658223	5.89522	±	0.657926	7.7971	33.9685	26.4985	9.91336	22.7564
						250	12.569	±	0.606416	5.27093	±	0.63806	6.6283	33.8644	26.5794	9.0175	21.9302
						300	5.51733	±	0.525208		<	1.99758	6.1131	33.868	26.649	7.8545	35.9314
						400	1.52788	±	0.414863		<	1.5234	5.1687	33.9659	26.8411	8.91987	60.1213
						500		<	1.09045		<	1.7858	4.6494	34.0978	27.0042	8.02301	73.768
StW01	40	30	146	59.9	2012-10-30	5	3.16492	±	0.474738		<	1.93929	-	-	-	-	-
						10	3.37096	±	0.42294		<	1.84585	12.3937	32.6431	24.6917	6.71567	0.783832
						50	3.56257	±	0.468704		<	2.1099	5.0175	32.9477	26.053	73.313	4.17428
						100	3.01975	±	0.426132		<	1.93012	1.2467	33.1425	26.5426	10.3639	12.2399
						150	1.85972	±	0.388754		<	2.15735	1.8264	33.382	26.6944	13.3965	35.8298
						200	1.92009	±	0.40815		<	1.93248	2.3776	33.5594	26.7936	9.10668	54.8821
						250	1.77788	±	0.451308		<	1.8198	2.738	33.6989	26.8749	8.65767	67.1222
						300		<	1.15902		<	1.86676	2.9185	33.7996	26.9394	7.67365	74.8307
						400		<	1.31278		<	2.01623	3.125	33.9785	27.0633	8.29352	84.2336
						500		<	1.27403		<	2.03718	3.2335	34.1055	27.1545	8.37818	89.7441
StW02	40	0	147	0.2	2012-10-30	5	3.63764	±	0.439504		<	1.70965	-	-	-	-	-
						10	2.97233	±	0.497865		<	1.73596	15.5109	33.0521	24.3651	6.38297	2.23838
						50	3.95348	±	0.478467		<	1.76118	10.9997	33.0255	25.2446	131.862	2.79382
						100	3.84235	±	0.465641		<	1.78186	2.9947	33.3063	26.5397	10.1693	14.8631
						150	3.57656	±	0.454521		<	2.18997	2.8493	33.4095	26.6346	9.45879	22.7476
						200	3.21432	±	0.449153		<	1.96792	2.7043	33.5238	26.7381	8.83707	39.3821
						250	1.61921	±	0.496629		<	2.19159	2.1307	33.5374	26.7956	9.89467	50.9097
						300	1.54776	±	0.421632		<	1.69176	2.6435	33.6807	26.8684	8.39034	64.8537
						400	1.46303	±	0.429227		<	2.12987	3.1178	33.9227	27.0195	8.91496	78.1477
						500		<	1.27978		<	2.12705	3.39	34.0904	27.1277	8.02786	85.6748
StW03	39	30.1	147	0.4	2012-10-31	5	3.54821	±	0.547377		<	1.98856	-	-	-	-	-
						10	3.692	±	0.462302		<	1.51062	18.9844	33.8151	24.1247	41.771	10.7482
						50	4.67257	±	0.50295		<	1.99281	16.6855	34.1576	24.9462	167.013	13.744
						100	4.23329	±	0.491061	3.03566	±	0.630483	11.1136	34.176	26.118	16.8958	23.2862
						150	13.5514	±	0.646723	8.19486	±	0.692919	9.0276	34.0976	26.4119	9.97479	19.1416
						200	6.56775	±	0.520302	3.13957	±	0.592033	7.1859	33.8739	26.5112	8.6595	23.395
						250	3.99602	±	0.463369		<	1.8358	4.5219	33.5933	26.6184	10.3179	24.3331
						300	1.8915	±	0.426119		<	1.71315	4.6964	33.7333	26.7103	8.91606	37.5515
						400	2.09863	±	0.384211		<	1.87083	3.962	33.832	26.8661	9.34745	59.7681
						500		<	1.30038		<	1.50271	4.1194	33.9884	26.9742	7.68338	72.2481
StW04	39	0	146	59.9	2012-10-31	5	3.13956	±	0.446658		<	1.47197	-	-	-	-	-
						10	4.40955	±	0.501134		<	1.97125	19.6681	34.0133	24.1006	34.3817	8.38771
						50	3.57467	±	0.520146		<	1.94427	19.611	34.0202	24.1206	7.98569	4.65788
						100	2.96909	±	0.454474		<	1.9231	12.9181	34.3413	25.9032	25.556	31.3701
						150	4.07609	±	0.471504		<	1.7438	10.5886	34.2686	26.2836	16.5368	35.0944
						200	7.16403	±	0.531145	4.13764	±	0.670677	8.8814	34.1298	26.4602	9.69306	36.1109
						250	2.79471	±	0.458023		<	1.90136	6.769	33.9216	26.6056	12.4577	38.7381
						300	2.7167	±	0.397055		<	1.91645	6.0058	33.964	26.7383	9.94545	48.5997
						400	1.38534	±	0.442451		<	1.66906	5.5214	34.1352	26.9331	10.8034	68.2041
						500		<	1.15007		<	1.66432	4.5842	34.1406	27.0453	8.20592	76.0091
StW05	38	30	147	0.3	2012-10-31	5	4.58695	±	0.505607		<	1.98268	-	-	-	-	-
						10	4.14836	±	0.519361		<	1.93392	18.5983	33.9608	24.3331	30.0521	8.09373
						50	4.2467	±	0.502561		<	1.9266	18.5006	33.9932	24.3822	25.666	4.47211
						100	5.2504	±	0.475951	2.74479	±	0.563067	11.1583	34.2567	26.1726	16.0206	33.8738
						150	4.11524	±	0.494259		<	2.06767	9.3612	34.1659	26.4115	12.588	37.9308
						200	1.70174	±	0.427041		<	1.63485	8.1893	34.1682	26.597	10.1005	48.5277
						250	1.44112	±	0.398995		<	1.75954	7.376	34.184	26.7281	9.15572	57.2013
						300		<	2.32932		<	2.64576	5.9219	34.0583	26.8232	8.554	59.6165
						400		<	1.1586		<	1.66872	4.8926	34.0768	26.9604	8.71992	70.1894
						500		<	1.39498		<	1.86484	4.4637	34.1599	27.0737	8.97138	77.7448
StW06	38	0	147	0	2012-11-01	5	3.95206	±	0.475099	3.14692	±	0.650277	-	-	-	-	-
						10	3.71835	±	0.477011		<	1.70836	19.5296	33.9675	24.1015	6.11518	4.20125
						50	3.5814	±	0.442906		<	1.6734	19.5441	33.9776	24.1055	27.2583	4.86566
						100	6.41675	±	0.536868		<	2.01345	12.5808	34.377	25.9975	15.9316	30.7856
						150	8.81806	±	0.587513	5.31719	±	0.62897	10.214	34.2226	26.3129	9.40146	31.5744
						200	6.15852	±	0.512852	4.49082	±	0.672892	8.1216	34.0305	26.4992	9.31297	32.7259
						250	3.6558	±	0.535821	2.35565	±	0.557686	6.5886	33.9031	26.6152	8.80198	35.893
						300	1.5834	±	0.412118		<	1.73038	6.0669	33.9729	26.7376	8.54512	50.192
						400		<	1.37476		<	1.92135	5.522	34.1467	26.9421	8.87781	67.9962
						500		<	1.17327		<	1.51613	4.2149	34.1098	27.0605	7.52065	78.2607
StW07	37	30.3	147	0.1	2012-11-01	5	3.25961	±	0.407984		<	1.8038	-	-	-	-	-
						10	3.45919	±	0.497657		<	1.64276	19.7903	34.0778	24.1179	20.4917	9.50648
						50	3.02941	±	0.457068		<	1.80599	19.0863	34.1914	24.3858	134.213	12.4986
						100	1.9201	±	0.499651		<	1.90462	12.2091	34.347	26.0463	20.6958	34.0974
						150	6.99529	±	0.536128		<	1.55804	9.7028	34.1788	26.3652	11.1379	33.7922
						200	4.64903	±	0.449767	3.11028	±	0.658908	7.4326	33.9454	26.5328	9.37564	31.7049
						250	2.3514	±	0.484112		<	1.61838	6.1591	33.9202	26.6843	10.46	42.0945
						300	1.36621	±	0.394921		<	1.71061	5.4549	33.9733	26.8131	8.53235	56.2766
						400		<	1.29513		<	1.94437	5.0568	34.1064	26.9651	8.27646	69.9652
						500	1.74613	±	0.443496		<	1.81056	4.3803	34.1684	27.0895	8.02105	78.6225
StW08	37	0	147	0	2012-11-01	5	3.11282	±	0.506237		<	1.64807	-	-	-	-	-
						10	3.31513	±	0.447758		<	1.72885	19.2908	33.822	24.052	26.9837	4.75326
						50	4.43079	±	0.50488		<	1.82829	17.4312	34.0316	24.6731	141.281	14.0071
						100	2.45099	±	0.428134		<	1.6066	13.6413	34.4708	25.8568	25.0204	37.2079
						150	4.60205	±	0.50358	2.99977	±	0.627463	10.7751	34.3048	26.2788	15.3999	40.9433
						200	3.26345	±	0.495834		<	1.88532	8.9455	34.1852	26.4934	10.1794	44.5878
						250	1.5354	±	0.42171		<	1.64234	7.4744	34.1261	26.6687	12.9882	49.9113
						300	1.72278	±	0.417483		<	1.59297	5.7236	33.9882	26.7924	9.26209	53.7876
						400	1.57296	±	0.405546		<	1.8889	5.395	34.177	26.9813	8.01661	70.9843
						500		<	1.1474		<	1.66736	4.2927	34.1558	27.0888	7.68171	79.1063
StW09	36	30	146	59.9	2012-11-01	5	2.46391	±	0.426446		<	1.06808	-	-	-	-	-
						10	2.02919	±	0.495672		<	0.967721	19.5028	33.9502	24.0953	57.8531	5.3532
						50	2.53415	±	0.447202		<	1.04516	16.1016	34.3642	25.2396	80.8891	25.002
						100	2.70711	±	0.441516		<	1.02379	12.6452	34.379	25.9864	17.6849	35.6455
						150	4.56102	±	0.519271		<	1.01544	10.7051	34.2758	26.2687	9.24728	38.8969
						200	2.59969	±	0.444291		<	1.04864	8.9642	34.1812	26.4873	12.3517	43.495
						250	2.73465	±	0.5599		<	1.30262	6.4664	33.9377	26.6584	10.9566	42.4192
						300	1.52118	±	0.390859		<	0.925582	5.971	34.0518	26.8119	8.58225	55.4441
						400	1.34419	±	0.391523		<	1.01435	5.3742	34.1668	26.9757	7.9235	70.7712
						500		<	1.06776		<	0.950172	4.2734	34.1751	27.1062	8.89855	79.6362
StW10	36	0	147	0	2012-11-02	5	3.1789	±	0.462482		<	1.70391	-	-	-	-	-
						10	2.95501	±	0.51128		<	1.67463	19.6428	33.871	23.9988	76.6806	7.75614
						50	3.64235	±	0.446921		<	1.67576	19.0563	33.8244	24.1136	15.4038	4.497
						100	3.61314	±	0.458995		<	1.70498	13.7671	34.468	25.8287	15.5364	35.1222
						150	3.5044	±	0.473198		<	1.77872	10.939	34.2949	26.2418	11.645	39.2654
						200	4.44508	±	0.469668		<	1.68955	9.1286	34.1749	26.4562	12.8525	39.9207
						250	3.28911	±	0.424233		<	1.59386	6.2471	33.8709	26.6342	8.32246	36.3384
						300	1.73174	±	0.401974		<	1.72548	6.9741	34.1638	26.7683	8.88496	58.4343
						400		<	1.13093		<	1.5981	4.3227	33.9868	26.9516	7.74915	69.4589
						500		<	1.08339		<	1.74008	4.6405	34.1954	27.0825	8.22878	77.2644
						750		<	1.23388		<	1.55256	3.5103	34.3471	27.3158	6.52574	85.1306
						1000		<	1.12526		<	1.68123	2.852	34.4145	27.431	6.35673	87.6581
StW11	35	30.3	147	1.4	2012-11-02	5	2.28267	±	0.498527		<	1.0959	-	-	-	-	-
						10	2.29607	±	0.472089		<	1.1166	22.7663	34.1123	23.332	23.4503	5.84391
						50	3.29043	±	0.473475		<	1.03768	21.8327	33.9266	23.4538	19.4359	6.49282
						100	3.20206	±	0.439879	1.71047	±	0.338207	19.3641	34.0616	24.2158	80.9499	17.2104
						150	1.92079	±	0.451015		<	1.06529	14.8327	34.5228	25.6446	15.189	35.2145
						200	2.62159	±	0.418181		<	0.920146	12.5448	34.3942	26.0178	17.3371	38.476
						250	2.92263	±	0.401729		<	1.08239	10.4861	34.3202	26.3418	11.0994	44.7682
						300	3.12499	±	0.456483		<	0.905909	6.8679	33.8972	26.5731	11.4133	36.407
						400	1.64778	±	0.369694		<	0.916169	3.6636	33.6752	26.7712	9.25228	45.4783
						500		<	1.66396		<	1.15171	5.1958	34.0865	26.9332	6.85544	67.8438
StW12	35	0.3	146	59.7	2012-11-02	5	2.55229	±	0.465418		<	1.28562	-	-	-	-	-
						10	3.06596	±	0.42197		<	0.394177	22.9339	34.3384	23.4551	45.9634	5.8242
						50	2.78399	±	0.43366		<	1.33448	22.9514	34.3427	23.4534	5.62065	4.5064
						100	2.71441	±	0.409299		<	1.19884	20.8491	34.7725	24.3653	19.6111	15.1008
						150	3.96641	±	0.496608		<	1.89261	18.9117	34.7617	24.8652	11.1421	18.8781
						200	5.59064	±	0.593336	4.60806	±	0.739127	17.8894	34.7348	25.0999	13.3487	17.2404
						250	9.01837	±	0.606119	4.28733	±	0.644347	17.1916	34.7156	25.2541	9.94868	15.0459
						300	9.16517	±	0.577804	3.85673	±	0.596154	16.257	34.6473	25.4212	11.8392	23.0571
						400	3.4143	±	0.449306		<	1.74962	13.8736	34.494	25.8266	12.9332	33.2542
						500	3.89333	±	0.44361	3.27713	±	0.547416	9.5014	34.2287	26.4376	10.6351	44.245
						750	1.12142	±	0.343761		<	1.74899	4.3702	34.0606	27.0002	6.29138	74.0807
						1000		<	1.26857		<	1.50809	3.506	34.2895	27.2703	7.22507	86.3449
StW13	34	30	147	0	2012-11-02	5	2.05306	±	0.390608		<	1.05937	-	-	-	-	-
						10	2.00054	±	0.470652		<	0.872128	23.1705	34.2287	23.3259	38.4734	5.84816
						50	2.0677	±	0.410358		<	0.976488	23.0823	34.2287	23.4028	14.6193	4.78331
						100	2.1414	±	0.490519		<	0.947288	20.5258	34.2287	24.4288	23.5034	10.6542
						150	3.86697	±	0.435565		<	0.956268	18.996	34.2287	24.854	10.1446	15.6248
						200	3.68366	±	0.511857	2.22549	±	0.336511	18.0141	34.2287	25.0703	11.1542	15.6116
						250	7.97883	±	0.521979	3.90691	±	0.416833	17.3715	34.2287	25.2222	7.79734	13.7943
						300	11.4364	±	0.61698	4.60388	±	0.447959	17.0774	34.2287	25.2872	7.24951	12.8661
						400	5.53213	±	0.581142	2.77545	±	0.359906	15.4915	34.2287	25.5558	11.8404	27.4996
						500	3.67753	±	0.448765	1.78269	±	0.335565	12.2739	34.2287	26.0715	11.5957	36.9719
StW14	34	0	147	0.1	2012-11-03	5	3.11268	±	0.471716		<	1.29928	-	-	-	-	-
						10	2.28575	±	0.483026		<	1.32032	24.0756	34.2287	23.3661	38.5227	8.02158
						50	2.68164	±	0.460941		<	1.2211	24.0826	34.2287	23.3648	5.40299	4.40175
						100	3.52854	±	0.468997		<	1.22442	20.0804	34.2287	24.556	20.1179	4.71254
						150	4.70884	±	0.474131		<	1.25635	18.6325	34.2287	24.9374	14.2514	14.649
						200	6.75301	±	0.56799	3.54765	±	0.475677	17.7265	34.2287	25.1394	9.24033	16.399
						250	13.3411	±	0.674155	5.24632	±	0.503855	17.2236	34.2287	25.2485	6.85104	14.9601
						300	11.2036	±	0.610709	4.83246	±	0.467573	16.8999	34.2287	25.3088	6.61832	15.838
						400	5.97115	±	0.520033	2.74476	±	0.439162	15.5109	34.2287	25.5525	9.61321	27.2888
						500	4.06312	±	0.475841		<	1.20467	13.038	34.2287	25.9557	11.4494	34.5215
						750	1.54888	±	0.417091		<	1.16483	6.99	34.1378	26.7409	11.6574	56.7813
						1000		<	1.14814		<	1.17701	4.106	34.2059	27.1435	7.73402	82.7841
StW15	33	29.9	147	0.1	2012-11-03	5	1.89251	±	0.46215		<	1.2804	-	-	-	-	-
						10	3.32865	±	0.464121		<	1.18575	24.0207	34.2287	23.3618	47.7817	10.7856
						50	2.42001	±	0.456764		<	1.26363	24.0335	34.2287	23.3784	5.94228	4.31321
						100	3.56532	±	0.481319		<	1.12166	20.1655	34.2287	24.5571	22.5955	4.53644
						150	4.04307	±	0.728594		<	1.92097	18.5681	34.2287	24.971	12.1652	14.2034
						200	6.73154	±	0.555352	2.73332	±	0.439651	17.5345	34.2287	25.182	9.65209	15.2297
						250	10.6153	±	0.651471	5.58106	±	0.496531	17.2082	34.2287	25.2535	6.99007	14.5555
						300	13.3867	±	0.657344	7.29792	±	0.496573	16.8242	34.2287	25.3227	7.21599	16.9373
						400	6.77169	±	0.524118	3.76778	±	0.442811	15.4983	34.2287	25.5549	7.89436	27.1364
						500	3.73381	±	0.499656		<	1.36507	13.2698	34.2287	25.9119	11.7564	31.6215
StW16	33	0	147	0.1	2012-11-03	5	2.47991	±	0.440626		<	1.21462	-	-	-	-	-
						10	3.13599	±	0.425676		<	1.30472	23.9338	34.2287	23.4204	30.0741	4.17793
						50	3.08506	±	0.489727		<	1.12416	23.9412	34.2287	23.4172	5.29969	4.2837
						100	3.65981	±	0.452094		<	1.20644	19.7443	34.2287	24.6557	20.1927	10.8981
						150	4.46526	±	0.515889		<	1.18499	18.2725	34.2287	25.0129	11.1785	15.8122
						200	7.14747	±	0.549638	3.65996	±	0.46217	17.5049	34.2287	25.1923	6.89951	13.6557
						250	11.1222	±	0.642882	5.75727	±	0.536534	17.2275	34.2287	25.2568	6.89762	12.5113
						300	12.0033	±	0.67258	5.42011	±	0.542011	17.0394	34.2287	25.2931	6.44617	13.0345
						400	8.14953	±	0.58882	3.91753	±	0.51728	16.1143	34.2287	25.4448	8.16544	19.7711
						500	4.06492	±	0.483605		<	1.21247	14.1426	34.2287	25.7807	10.4048	30.5599
StW17	32	30	147	0	2012-11-04	5	2.69197	±	0.496061		<	1.33323	-	-	-	-	-
						10	2.55188	±	0.493877		<	1.23147	23.545	34.2287	23.33	25.9256	6.85428
						50	2.55663	±	0.461949		<	1.18297	23.3782	34.2287	23.4041	67.4029	2.94709
						100	3.52974	±	0.501481		<	1.38194	19.1705	34.2287	24.7902	12.2914	14.6878
						150	5.58711	±	0.510268	2.41782	±	0.425334	17.937	34.2287	25.0891	12.3593	14.097
						200	7.56543	±	0.544237	2.65533	±	0.444282	17.376	34.2287	25.2253	6.0665	12.0364
						250	9.67821	±	0.602056	4.84953	±	0.484953	17.1898	34.2287	25.2656	6.06497	10.7846
						300	8.57942	±	0.603896	4.4996	±	0.50538	17.1221	34.2287	25.2824	5.69386	10.8892
						400	11.8007	±	0.673712	5.8523	±	0.488329	16.6446	34.2287	25.3597	8.57347	16.2541
						500	4.45605	±	0.449849	1.79799	±	0.392753	14.6515	34.2287	25.6996	11.0778	30.6525
StW18	32	0	147	0	2012-11-04	5	2.90055	±	0.478928		<	1.18651	-	-	-	-	-
						10	2.81986	±	0.418673		<	1.14094	23.9998	34.2287	23.24	23.5964	5.54119
						50	2.90112	±	0.449136		<	1.28214	24.0192	34.2287	23.2711	20.921	4.30482
						100	3.48882	±	0.500902		<	1.33526	19.5497	34.2287	24.6845	15.9948	12.3301
						150	4.76994	±	0.527204	2.2832	±	0.421613	18.0966	34.2287	25.0511	8.83223	14.6552
						200	7.5289	±	0.536067	3.12982	±	0.43608	17.3595	34.2287	25.2285	6.93171	12.2056
						250	8.92568	±	0.654915	5.08517	±	0.541062	17.1829	34.2287	25.2676	5.76281	10.7998
						300	8.96334	±	0.623061	5.21732	±	0.502409	17.1147	34.2287	25.2846	5.46978	11.0017
						400	12.1975	±	0.633311	5.62699	±	0.490919	16.7303	34.2287	25.3469	7.65394	14.9493
						500	4.27806	±	0.481833		<	1.24875	14.7659	34.2287	25.6805	10.6346	30.4639
StW19	31	30	147	0	2012-11-04	5	2.25717	±	0.49396		<	1.09602	-	-	-	-	-
						10	2.40229	±	0.418777		<	1.14172	23.9911	34.2287	23.2384	17.2058	4.10628
						50	2.70774	±	0.48956		<	1.24269	23.9918	34.2287	23.2395	5.19332	4.27609
						100	4.09779	±	0.490858		<	1.18761	20.3963	34.2287	24.4583	26.6505	10.8481
						150	4.12714	±	0.434903		<	1.12809	18.764	34.2287	24.8988	7.41417	14.996
						200	7.20507	±	0.555323	2.26417	±	0.472457	17.7579	34.2287	25.1341	7.98652	14.5035
						250	8.74696	±	0.571747	5.71276	±	0.470234	17.2534	34.2287	25.2415	6.90503	13.6432
						300	12.0775	±	0.991141	6.0747	±	0.845795	17.0496	34.2287	25.2886	6.39988	13.0257
						400	9.5161	±	0.603641	4.61474	±	0.466517	16.2093	34.2287	25.4258	8.19299	20.2212
						500	3.33388	±	0.435227		<	1.12866	13.962	34.2287	25.8011	10.6997	28.2189
StW20	31	0.1	147	0	2012-11-05	5	3.14578	±	0.422281		<	0.999699	-	-	-	-	-
						10	2.42838	±	0.445729		<	1.23051	24.3978	34.2287	23.2206	22.1517	5.462
						50	3.78408	±	0.426626		<	1.09085	24.3973	34.2287	23.2231	5.86581	3.92826
						100	3.30733	±	0.494997		<	1.30225	20.044	34.2287	24.5394	26.4811	8.44057
						150	4.05816	±	0.501756		<	1.28147	18.6483	34.2287	24.9281	11.1396	14.1779
						200	8.82392	±	0.610624	4.78128	±	0.496794	17.6218	34.2287	25.1653	9.29059	14.1807
						250	10.6029	±	0.622248	6.61701	±	0.50321	17.23	34.2287	25.2523	6.38096	12.8386
						300	12.778	±	0.631135	8.27219	±	0.538373	17.0571	34.2287	25.2901	5.95408	12.2766
						400	9.1083	±	0.636814	3.6755	±	0.400563	16.1667	34.2287	25.4381	8.00507	21.0585
						500	3.38435	±	0.469865		<	1.18455	14.1684	34.2287	25.7725	11.6798	28.7508
StW21	30	30	147	0.1	2012-11-05	5	1.83463	±	0.417648		<	1.20947	-	-	-	-	-
						10	2.16431	±	0.501434		<	1.00365	25.2716	34.2287	23.0875	21.2715	6.31553
						50	2.24305	±	0.430366		<	1.14158	25.2573	34.2287	23.0899	9.56517	4.09786
						100	3.57589	±	0.517478	1.56584	±	0.380114	20.0483	34.2287	24.5737	13.9218	5.59118
						150	4.49588	±	0.488402	2.45273	±	0.410998	18.5601	34.2287	24.9481	10.8372	13.4383
						200	6.54859	±	0.530996	3.36416	±	0.429129	17.5822	34.2287	25.1744	7.40807	14.1518
						250	8.8517	±	0.554979	4.72178	±	0.491241	17.2637	34.2287	25.2481	5.93874	12.8033
						300	10.6762	±	0.640786	5.1339	±	0.428541	17.0851	34.2287	25.2859	6.0071	12.4338
						400	7.92708	±	0.606566	4.77327	±	0.486506	16.0363	34.2287	25.4616	9.07501	21.468
						500	4.04102	±	0.51294	2.27971	±	0.397027	13.2831	34.2287	25.9163	9.48542	31.0217
StW22	30	0	146	59.9	2012-11-05	5	3.53456	±	0.45729		<	1.27933	-	-	-	-	-
						10	2.7447	±	0.419038		<	1.10129	24.1702	34.6472	23.3239	4.9701	3.83294
						50	3.33689	±	0.42603	1.89684	±	0.380659	24.1563	34.6652	23.3416	26.9162	3.57093
						100	6.69909	±	0.545813	1.98526	±	0.446038	18.515	34.7675	24.966	15.1562	8.96427
						150	12.4162	±	0.664587	5.53819	±	0.513327	17.4882	34.7331	25.1925	6.54193	12.5637
						200	9.96443	±	0.607715	4.84209	±	0.486778	17.2004	34.7205	25.252	5.6452	11.4753
						250	14.432	±	0.711981	7.51854	±	0.57448	17.0446	34.7155	25.2853	5.64381	11.8904
						300	13.4212	±	0.696152	6.96286	±	0.549699	16.888	34.7055	25.3148	6.1241	12.4327
						400	9.57832	±	0.602127	3.87101	±	0.46605	16.1324	34.6441	25.4435	8.32143	19.6582
						500	4.59707	±	0.461845	2.05589	±	0.403469	13.8649	34.489	25.8204	8.79573	28.3229
*-: no data
